# Supplementary material for: Periodic Fasting and Acute Cardiac Events in Patients Evaluated for COVID-19: An Observational Prospective Cohort Study
Source: Nutrients. 2024 Jun 28;16(13):2075. doi: 10.3390/nu16132075 (PMC11243697; doi:10.3390/nu16132075)
Supplement: Supplementary file 1 [file nutrients-16-02075-s001.zip]

Archive with 1 entries (1 files):
- nutrients-3066354-supplementary.pdf
